# Supplementary material for: Analysis of SARS-CoV-2 viral loads in stool samples and nasopharyngeal swabs from COVID-19 patients in the United Arab Emirates
Source: PLoS One. 2022 Sep 22;17(9):e0274961. doi: 10.1371/journal.pone.0274961 (PMC9499247; doi:10.1371/journal.pone.0274961)
Supplement: S1 Dataset — (XLSX) [file pone.0274961.s001.xlsx]

## Sheet: Sheet1
MALE	AGE (YEARS)	SYMPTOMS	DURATION BETWEEN ONSET OF SYMPTOMS AND SAMPLE COLLECTION (DAYS)	DURATION OF SYMPTOMS (DAYS)	DIARRHEA	LOSS OF TASTE/SMELL	FEVER	PNEUMONIA	COUGH	FATIGUE	HEADACHE	SORE THROAT	RUNNY/STUFFY NOSE	MUSCLE/BODY ACHE	VOMITING	SNEEZING	NAUSEA	SHORTNESS OF BREATH	PERSON HOSPITALIZED	DIABETES	COVID VACCINE NONE	COVID VACCINE 1 DOSE	COVID1 VACCINE 2 DOSES	CURRENT SMOKER	CONSUMES ALCOHOL	BLOOD TYPE O	BLOOD TYPE A	BLOOD TYPE B	BLOOD TYPE AB	EHESUS NEGATIVE	RHESUS POSITIVE	PARTICIPANTS WEIGHT (Kg)	PARTICIPANTS HEIGHT (cm)	BMI (kg/m2)	UNDERWEIGHT	NORMAL WEIGHT	OVERWEIGHT	OBESE	ANTIBIOTICS IN PAST 3 MONTHS	PROBIOTICS BEFORE	EXERCISE NO	EXERCISE OCCASIONALLY	EXERCISE REGULARLY	VIRAL LOAD IN STOOL (Genome copies/L)	VIRAL LOAD IN STOOL (Genome copies/mL)	VIRAL LOAD IN STOOL (Genome copies/g)	VIRAL LOAD IN SWAB (Genome copies/L)	VIRAL LOAD IN SWAB (Genome copies/mL)	VARIANT LINEAGE
1	31	1	4.83333	4	0	1	0	NA	0	0	0	0	0	0	1	1	NA	NA	1	0	1	0	0	1	0	1	0	0	0	0	1	95	181	28.9979	0	0	1	0	NA	NA	0	1	0	0	0	0	0.2452	245.2	NOT DETECTED
1	43	1	11.8333	6	1	0	1	0	1	1	1	0	NA	NA	0	0	NA	NA	0	0	1	0	0	1	1	1	0	0	0	0	1	95	182	28.6801	0	0	1	0	NA	NA	0	1	0	0.04694	46.94	82.145	0.02094	20.94	NOT DETECTED
0	23	0	NA	NA	0	0	0	0	0	0	0	0	0	0	0	0	NA	NA	0	0	1	0	0	0	0	NA	NA	NA	NA	NA	NA	59	167	21.1553	0	1	0	0	0	0	1	0	0	0.05657	56.57	98.9975	0	0	19A/19B
0	57	1	23.8333	15	1	NA	1	0	1	1	1	NA	1	NA	0	NA	NA	NA	1	0	1	0	0	0	0	1	0	0	0	0	1	83	150	36.8889	0	0	0	1	0	0	0	0	1	0.07038	70.38	123.165	0	0	19A/19B
0	39	1	NA	NA	1	0	1	0	1	NA	1	NA	NA	1	0	0	NA	NA	1	0	1	0	0	0	0	0	1	0	0	0	1	90	159	35.5999	0	0	0	1	0	NA	0	1	0	0.175	175	306.25	0	0	19A/19B
1	52	1	6.83333	6	1	1	1	NA	0	NA	1	1	NA	NA	0	0	NA	NA	NA	1	1	0	0	0	0	0	0	0	1	0	1	97	166	35.201	0	0	0	1	0	0	1	0	0	0.2794	279.4	488.95	64.01	64010	19A/19B
1	23	0	NA	NA	0	0	0	0	0	0	0	0	0	0	0	0	NA	NA	NA	0	1	0	0	1	0	0	1	0	0	0	1	72	167	25.8166	0	0	1	0	0	0	1	0	0	2.635	2635	4611.25	0	0	19A/19B
1	39	1	NA	NA	0	NA	1	0	1	NA	1	NA	1	NA	NA	0	NA	NA	0	0	1	0	0	1	0	1	0	0	0	0	1	89	178	28.0899	0	0	1	0	0	0	0	0	1	21.43	21430	37502.5	0.03709	37.09	NOT DETECTED
0	30	1	12.8333	NA	0	1	1	NA	NA	1	1	1	NA	1	NA	NA	NA	NA	1	0	1	0	0	0	0	0	1	0	0	0	1	52	152	22.5069	0	1	0	0	1	0	1	0	0	127.2	127200	222600	0.4155	415.5	NOT DETECTED
0	28	1	5.83333	2	1	0	0	0	NA	NA	NA	NA	NA	NA	0	0	NA	NA	0	1	1	0	0	0	0	0	0	1	0	0	1	85	157	34.4842	0	0	0	1	0	0	0	0	1	0	0	0	0	0	NOT TESTED
0	21	1	20.8333	7	1	1	0	0	1	NA	1	0	NA	1	NA	NA	NA	NA	0	0	1	0	0	0	0	0	1	0	0	1	0	48	153	20.5049	0	1	0	0	0	0	1	0	0	0	0	0	0	0	NOT TESTED
0	34	1	NA	7	1	1	0	0	NA	NA	1	1	1	NA	NA	NA	NA	NA	0	0	1	0	0	0	0	NA	NA	NA	NA	NA	NA	84	164	31.2314	0	0	0	1	0	0	0	0	1	0	0	0	0	0	NOT TESTED
0	35	1	21.8333	14	1	1	1	0	0	0	0	0	0	0	0	0	NA	NA	1	NA	1	0	0	0	0	1	0	0	0	0	1	71	164	26.398	0	0	1	0	0	NA	0	1	0	0	0	0	0	0	NOT TESTED
1	23	1	10.8333	5	0	1	1	0	1	1	NA	0	1	1	0	0	NA	NA	0	0	1	0	0	0	0	NA	NA	NA	NA	NA	NA	85	175	27.7551	0	0	1	0	0	0	0	0	1	0	0	0	0	0	NOT TESTED
1	42	1	10.8333	2	1	1	1	0	0	1	1	1	NA	1	0	0	NA	NA	0	0	1	0	0	0	0	NA	NA	NA	NA	NA	NA	91	175	29.7143	0	0	1	0	1	0	0	0	1	0	0	0	0	0	NOT TESTED
1	40	1	30.8333	NA	NA	1	1	1	1	NA	NA	NA	1	1	NA	1	NA	NA	1	0	1	0	0	0	0	1	0	0	0	0	1	75	166	27.2173	0	0	1	0	0	0	1	0	0	0	0	0	0	0	NOT TESTED
1	22	1	30.8333	NA	1	1	1	1	1	1	1	1	1	1	1	NA	NA	NA	1	0	1	0	0	0	0	0	0	0	1	0	1	86	NA	NA	NA	NA	NA	NA	0	0	0	0	1	0	0	0	0	0	NOT TESTED
1	53	1	2.83333	4	0	1	1	1	1	NA	1	NA	NA	1	NA	NA	NA	NA	1	0	1	0	0	0	0	1	0	0	0	0	1	89	168	31.5334	0	0	0	1	1	0	0	0	1	0	0	0	0	0	NOT TESTED
1	38	1	8.83333	2	0	NA	1	0	1	1	1	1	NA	NA	0	1	NA	NA	0	1	1	0	0	0	0	1	0	0	0	0	1	83	178	26.1962	0	0	1	0	0	0	0	0	1	0	0	0	4004	4004000	EPSILON
0	29	1	32.8333	NA	0	1	0	NA	0	NA	1	0	0	NA	0	NA	NA	NA	0	0	1	0	0	0	0	1	0	0	0	0	1	60	158	24.0346	0	1	0	0	0	0	0	0	1	0	0	0	4399	4399000	EPSILON
1	23	1	19.8333	2	NA	0	NA	0	NA	NA	1	1	NA	NA	NA	NA	NA	NA	0	NA	1	0	0	0	0	NA	NA	NA	NA	NA	NA	80	178	25.2493	0	0	1	0	NA	NA	0	0	1	0.034	34	59.5	0.4949	494.9	19A/19B
1	19	1	23.8333	24	1	1	1	0	1	1	1	NA	NA	NA	1	NA	NA	NA	1	0	1	0	0	1	0	NA	NA	NA	NA	NA	NA	57	162	21.7193	0	1	0	0	1	1	0	1	0	0.357	357	624.75	0	0	19A/19B
1	26	1	8.83333	3	1	NA	1	1	1	1	1	1	1	NA	0	1	NA	NA	0	1	1	0	0	0	0	1	0	0	0	0	1	90	168	31.8878	0	0	0	1	0	0	1	0	0	1.492	1492	2611	4.792	4792	19A/19B
1	18	1	11.8333	NA	0	1	0	0	NA	NA	NA	NA	NA	NA	NA	NA	NA	NA	0	0	1	0	0	0	0	NA	NA	NA	NA	NA	NA	67	174	22.1297	0	1	0	0	0	1	0	0	1	13.66	13660	23905	1.11	1110	NOT DETECTED
1	35	1	29.8333	3	0	NA	1	1	1	NA	1	NA	NA	1	NA	NA	NA	NA	0	0	1	0	0	0	0	1	0	0	0	0	1	74	173	24.7252	0	1	0	0	0	0	0	1	0	49.46	49460	86555	0	0	NOT DETECTED
1	40	1	18.8333	3	NA	1	1	NA	NA	NA	1	NA	1	1	NA	NA	NA	NA	0	0	1	0	0	1	1	1	0	0	0	0	1	76	170	26.2976	0	0	1	0	0	0	0	0	1	50.38	50380	88165	0.446	446	NOT DETECTED
1	40	1	20.8333	5	0	1	1	0	1	1	1	0	NA	1	0	1	NA	NA	0	0	1	0	0	0	0	0	1	0	0	0	1	78	165	28.6501	0	0	1	0	0	0	0	1	0	112	112000	196000	0	0	19A/19B
1	34	1	22.8333	2	0	NA	1	0	1	NA	1	1	NA	NA	NA	1	NA	NA	1	0	1	0	0	0	0	1	0	0	0	0	1	70	155	29.1363	0	0	1	0	0	0	0	0	1	4446	4446000	7780500	0.1278	127.8	NOT DETECTED
0	34	1	54.8333	34	0	0	1	0	1	0	1	0	0	1	1	0	NA	NA	0	NA	1	0	0	0	0	0	0	0	1	0	1	52	157	21.0962	0	1	0	0	0	1	0	0	1	0	0	0	0	0	NOT TESTED
0	37	NA	NA	NA	NA	NA	NA	NA	NA	NA	NA	NA	NA	NA	NA	NA	NA	NA	1	NA	1	0	0	0	0	1	0	0	0	0	1	70	155	29.1363	0	0	1	0	0	0	1	0	0	0	0	0	0	0	NOT TESTED
0	30	1	4.83333	NA	0	0	0	0	NA	NA	NA	1	NA	NA	NA	NA	NA	NA	0	0	1	0	0	0	0	NA	NA	NA	NA	NA	NA	54	150	24	0	1	0	0	0	0	1	0	0	0	0	0	0	0	NOT TESTED
0	43	0	NA	NA	0	0	0	0	0	0	0	0	0	0	0	0	NA	NA	0	0	1	0	0	0	0	0	0	1	0	0	1	56	157	22.719	0	1	0	0	0	0	0	0	1	0	0	0	0	0	NOT TESTED
0	62	1	13.8333	43	0	0	1	0	1	1	1	NA	NA	1	NA	NA	NA	NA	0	0	1	0	0	0	0	NA	NA	NA	NA	NA	NA	75	170	25.9516	0	0	1	0	0	1	0	1	0	0	0	0	0	0	NOT TESTED
1	18	0	NA	NA	0	0	0	0	0	0	0	0	0	0	0	0	NA	NA	0	0	1	0	0	0	0	1	0	0	0	0	1	113	176	36.4799	0	0	0	1	0	0	0	0	1	0	0	0	0	0	NOT TESTED
1	19	1	5.83333	14	1	0	0	0	0	0	0	NA	NA	NA	0	NA	NA	NA	0	0	1	0	0	0	0	NA	NA	NA	NA	NA	NA	80	168	28.3447	0	0	1	0	0	0	0	0	1	0	0	0	0	0	NOT TESTED
0	29	1	9.83333	9	1	0	1	0	1	0	1	0	0	1	0	0	NA	NA	0	0	1	0	0	0	0	1	0	0	0	0	1	76	165	27.9155	0	0	1	0	1	1	1	0	0	0	0	0	9.046	9046	NOT DETECTED
0	44	1	29.8333	28	1	NA	1	0	1	1	1	0	1	1	0	1	NA	NA	0	0	1	0	0	0	0	0	1	0	0	1	0	64	152	27.7008	0	0	1	0	0	1	0	1	0	0.1585	158.5	277.375	0	0	19A/19B
1	35	1	2.83333	3	0	0	0	0	NA	NA	NA	NA	NA	NA	NA	1	NA	NA	0	0	1	0	0	1	0	1	0	0	0	0	1	108	171	36.9344	0	0	0	1	0	1	1	0	0	0.3951	395.1	691.425	3969	3969000	19A/19B
1	35	1	2.83333	3	0	0	0	0	0	0	0	0	0	0	0	1	NA	NA	0	0	1	0	0	1	0	1	0	0	0	0	1	108	171	36.9344	0	0	0	1	0	0	1	0	0	0.5777	577.7	1010.97	8.796	8796	19A/19B
1	40	0	NA	NA	0	0	0	0	0	0	0	0	0	0	0	0	NA	NA	0	0	1	0	0	1	0	1	0	0	0	0	1	69	173	23.0546	0	1	0	0	0	0	0	0	1	0.7128	712.8	1247.4	0	0	19A/19B
0	38	1	9.83333	NA	1	1	1	0	1	1	1	0	0	NA	0	0	NA	NA	0	0	1	0	0	0	0	0	0	1	0	0	1	73	152	31.5963	0	0	0	1	NA	NA	1	0	0	2.862	2862	5008.5	170.6	170600	ALPHA
1	31	0	NA	NA	0	0	0	0	0	0	0	0	0	0	0	0	NA	NA	0	NA	1	0	0	1	0	1	0	0	0	0	1	84	181	25.6402	0	0	1	0	NA	NA	0	0	1	4.621	4621	8086.75	6.608	6608	19A/19B
1	21	1	8.83333	5	1	0	0	0	0	1	0	0	1	NA	0	0	NA	NA	NA	0	1	0	0	0	0	NA	NA	NA	NA	NA	NA	83	179	25.9043	0	0	1	0	0	0	0	0	1	8.423	8423	14740.2	0	0	ALPHA
0	38	0	NA	NA	0	0	0	0	0	0	0	0	0	0	0	0	NA	NA	0	0	1	0	0	0	0	1	0	0	0	0	1	54	155	22.4766	0	1	0	0	0	0	1	0	0	12.11	12110	21192.5	63.57	63570	19A/19B
0	54	1	30.8333	NA	0	0	1	0	NA	NA	NA	NA	NA	NA	1	NA	NA	NA	1	0	1	0	0	0	0	0	0	1	0	0	1	57	143	27.8742	0	0	1	0	1	0	0	0	1	0	0	0	0	0	NOT TESTED
0	27	1	5.83333	NA	0	1	0	0	1	NA	1	1	0	1	0	NA	NA	NA	0	0	1	0	0	0	0	NA	NA	NA	NA	NA	NA	NA	NA	NA	NA	NA	NA	NA	0	0	0	0	1	0	0	0	0	0	NOT TESTED
0	22	1	67.8333	NA	1	NA	1	0	1	NA	NA	NA	NA	1	NA	NA	NA	NA	0	0	1	0	0	0	0	1	0	0	0	0	1	82	167	29.4023	0	0	1	0	0	0	0	0	1	0	0	0	0	0	NOT TESTED
0	31	1	12.8333	NA	1	0	0	0	1	0	1	1	1	NA	0	NA	NA	NA	0	0	1	0	0	0	0	NA	NA	NA	NA	NA	NA	63	168	22.3214	0	1	0	0	0	0	0	0	1	0	0	0	0	0	NOT TESTED
1	43	1	13.8333	4	1	1	0	0	1	NA	NA	1	NA	NA	NA	NA	NA	NA	0	0	1	0	0	0	1	NA	NA	NA	NA	NA	NA	80	164	29.7442	0	0	1	0	0	0	0	0	1	0	0	0	0	0	NOT TESTED
1	27	1	24.8333	24	1	1	0	0	1	NA	1	NA	NA	NA	NA	NA	NA	NA	0	0	1	0	0	0	0	1	0	0	0	0	1	60	166	21.7738	0	1	0	0	0	1	0	0	1	0	0	0	0	0	NOT TESTED
0	50	1	9.83333	9	1	0	0	0	NA	NA	NA	NA	NA	1	NA	NA	NA	NA	0	0	1	0	0	0	0	1	0	0	0	0	1	43	153	18.369	1	0	0	0	0	1	0	1	0	0	0	0	0.355	355	NOT DETECTED
1	69	NA	NA	NA	NA	NA	NA	NA	NA	NA	NA	NA	NA	NA	NA	NA	NA	NA	NA	NA	1	0	0	NA	NA	NA	NA	NA	NA	NA	NA	NA	NA	NA	NA	NA	NA	NA	NA	NA	NA	NA	NA	0	0	0	0.3625	362.5	NOT DETECTED
0	38	1	9.83333	NA	0	1	0	NA	1	NA	NA	NA	NA	1	1	NA	NA	NA	0	0	1	0	0	0	0	1	0	0	0	0	1	90	160	35.1562	0	0	0	1	NA	0	0	0	1	0	0	0	0.9745	974.5	NOT DETECTED
0	24	1	2.83333	NA	0	0	0	0	1	1	1	0	0	NA	0	1	NA	NA	0	0	1	0	0	0	0	NA	NA	NA	NA	NA	NA	52	157	21.0962	0	1	0	0	0	0	0	0	1	0	0	0	3380	3380000	19A/19B
0	44	1	11.8333	8	0	1	0	0	NA	NA	NA	1	1	NA	NA	NA	NA	NA	0	0	1	0	0	0	1	NA	NA	NA	NA	NA	NA	47	152	20.3428	0	1	0	0	0	0	NA	NA	NA	0.023	23	40.25	2.021	2021	NOT DETECTED
1	21	1	10.8333	9	0	1	0	0	NA	NA	NA	NA	NA	NA	NA	NA	NA	NA	0	0	1	0	0	1	0	NA	NA	NA	NA	NA	NA	110	176	35.5114	0	0	0	1	0	0	0	1	0	1.054	1054	1844.5	0	0	19A/19B
1	19	1	10.8333	2	1	0	0	0	1	0	0	NA	0	NA	0	1	NA	NA	0	0	1	0	0	1	0	NA	NA	NA	NA	NA	NA	62	152	26.8352	0	0	1	0	0	0	0	0	1	4.077	4077	7134.75	0	0	NOT DETECTED
1	18	1	NA	NA	1	0	0	0	NA	NA	NA	NA	NA	NA	NA	NA	NA	NA	0	NA	1	0	0	1	0	0	1	0	0	0	1	59	168	20.9042	0	1	0	0	NA	NA	0	1	0	0	0	0	241.37	241370	19A/19B
1	26	1	NA	NA	1	1	1	0	1	0	1	NA	1	1	1	NA	NA	NA	0	0	1	0	0	0	0	0	1	0	0	0	1	95	182	28.6801	0	0	1	0	0	0	0	0	1	0	0	0	0	0	NOT TESTED
0	47	1	7.83333	NA	0	1	1	NA	NA	NA	1	NA	NA	NA	NA	1	NA	NA	0	1	1	0	0	0	0	0	0	1	0	0	1	95	169	33.2621	0	0	0	1	1	1	1	0	0	0	0	0	109	109000	NOT DETECTED
0	21	1	8.83333	NA	0	1	0	0	0	1	1	0	0	NA	0	0	NA	NA	0	0	1	0	0	0	1	NA	NA	NA	NA	NA	NA	50	165	18.3655	1	0	0	0	0	NA	0	0	1	0	0	0	1877	1877000	19A/19B
0	29	1	2.83333	NA	0	1	NA	NA	0	NA	1	1	1	NA	0	NA	NA	NA	0	0	1	0	0	0	0	1	0	0	0	0	1	76	163	28.6048	0	0	1	0	0	0	0	0	1	0	0	0	5355	5355000	NOT DETECTED
1	26	1	2.83333	NA	1	0	0	0	NA	NA	1	NA	NA	NA	NA	NA	NA	NA	0	0	1	0	0	0	0	0	0	0	1	0	1	79	173	26.3958	0	0	1	0	0	0	0	1	0	0.09151	91.51	160.142	64.59	64590	NOT DETECTED
0	40	1	2.83333	2	1	0	1	0	1	NA	1	1	NA	NA	NA	NA	NA	NA	0	0	1	0	0	0	0	0	1	0	0	0	1	95	160	37.1094	0	0	0	1	0	1	0	1	0	1.245	1245	2178.75	76120	76120000	EPSILON
0	18	1	11.8333	7	0	1	1	0	0	0	1	1	1	0	0	0	NA	NA	0	0	1	0	0	0	0	NA	NA	NA	NA	NA	NA	53	164	19.7055	0	1	0	0	0	0	1	0	0	0	0	0	0	0	NOT TESTED
1	36	0	NA	NA	0	0	0	0	0	0	0	0	0	0	0	0	NA	NA	0	0	1	0	0	1	0	1	0	0	0	0	1	54	167	19.3625	0	1	0	0	0	NA	1	0	0	0	0	0	0	0	NOT TESTED
1	31	1	5.83333	5	0	1	0	1	0	1	0	0	0	1	0	0	NA	NA	0	0	1	0	0	0	0	NA	NA	NA	NA	NA	NA	84	166	30.4834	0	0	0	1	1	0	1	0	0	0	0	0	0	0	NOT TESTED
0	42	1	13.8333	NA	0	NA	0	0	1	1	1	1	0	1	1	0	NA	NA	0	0	1	0	0	0	0	0	0	1	0	0	1	80	156	32.8731	0	0	0	1	0	0	0	1	0	0	0	0	0.076	76	NOT DETECTED
1	39	1	12.8333	5	0	1	1	0	1	1	0	0	1	1	0	1	NA	NA	0	0	1	0	0	0	0	1	0	0	0	0	1	90	177	28.7274	0	0	1	0	1	1	0	0	1	0.1319	131.9	230.825	1.574	1574	NOT DETECTED
1	51	1	17.8333	2	1	1	1	1	0	NA	NA	0	0	0	0	0	NA	NA	1	0	1	0	0	1	0	0	0	1	0	0	1	85	171	29.0688	0	0	1	0	1	0	0	1	0	0.2598	259.8	454.65	0	0	NOT DETECTED
0	16	1	NA	7	0	0	0	0	1	0	0	1	0	0	0	0	NA	NA	0	0	1	0	0	0	0	NA	NA	NA	NA	NA	NA	42	160	16.4062	1	0	0	0	0	0	0	0	1	2015	2015000	3526250	0	0	19A/19B
1	34	1	1.83333	2	1	0	NA	NA	0	1	1	0	0	1	0	0	NA	NA	0	0	1	0	0	0	0	1	0	0	0	0	1	74	171	25.3069	0	0	1	0	0	0	0	0	1	24	24000	42000	10250	10250000	19A/19B
1	35	1	8.83333	NA	1	1	1	0	1	0	1	0	0	1	0	1	NA	NA	0	0	1	0	0	0	0	1	0	0	0	0	1	78	169	27.31	0	0	1	0	1	1	0	0	1	0	0	0	755	755000	NOT DETECTED
1	18	1	9.83333	NA	0	1	0	0	1	1	1	1	1	0	0	0	NA	NA	0	0	1	0	0	1	0	1	0	0	0	0	1	82	175	26.7755	0	0	1	0	0	0	1	0	0	0	0	0	4857	4857000	NOT DETECTED
0	24	1	3.83333	3	0	0	1	0	1	0	1	0	0	0	0	0	NA	NA	0	0	1	0	0	0	0	1	0	0	0	0	1	57	158	22.8329	0	1	0	0	1	1	1	0	0	0	0	0	73920	73920000	19A/19B
1	41	1	5.83333	NA	0	0	0	0	1	0	0	1	0	0	0	0	NA	NA	0	0	1	0	0	1	0	0	0	1	0	0	1	76	179	23.7196	0	1	0	0	1	1	0	0	1	0	0	0	177600	177600000	EPSILON
0	24	1	4.83333	4	1	0	1	0	0	0	1	0	0	0	0	0	NA	NA	0	0	1	0	0	0	0	NA	NA	NA	NA	NA	NA	63	156	25.8876	0	0	1	0	0	0	0	0	1	65.45	65450	114538	61.31	61310	NOT DETECTED
1	30	1	7.83333	7	1	1	1	0	0	0	1	0	0	0	0	0	NA	NA	0	0	1	0	0	1	0	NA	NA	NA	NA	NA	NA	60	167	21.5139	0	1	0	0	0	1	0	0	1	122.1	122100	213675	45720	45720000	19A/19B
1	69	1	24.8333	NA	0	0	1	0	1	0	1	0	0	0	0	1	NA	NA	0	1	1	0	0	0	0	1	0	0	0	0	1	59	165	21.6713	0	1	0	0	1	0	0	1	0	122.7	122700	214725	0	0	NOT DETECTED
1	24	1	5.83333	NA	1	1	1	0	1	0	1	1	0	1	0	0	NA	NA	0	0	1	0	0	1	0	1	0	0	0	0	1	73	170	25.2595	0	0	1	0	1	0	0	0	1	290.8	290800	508900	2210	2210000	19A/19B
1	26	1	2.83333	NA	0	0	0	0	0	0	1	0	0	0	0	0	NA	NA	0	0	1	0	0	0	0	1	0	0	0	0	1	90	188	25.464	0	0	1	0	1	0	0	0	1	1206	1206000	2110500	11030	11030000	19A/19B
0	21	0	NA	NA	0	0	0	0	0	0	0	0	0	0	0	0	NA	NA	0	0	1	0	0	0	0	NA	NA	NA	NA	NA	NA	72	163	27.0993	0	0	1	0	1	0	0	0	1	3020	3020000	5285000	0	0	NOT DETECTED
1	NA	1	1.83333	1	1	0	1	0	0	1	1	0	1	0	0	0	NA	NA	0	0	1	0	0	0	0	NA	NA	NA	NA	NA	NA	90	175	29.3878	0	0	1	0	0	0	0	1	0	0	0	0	1041	1041000	EPSILON
0	32	1	7.83333	10	1	1	1	NA	1	1	0	0	1	1	0	0	NA	NA	0	0	1	0	0	0	0	1	0	0	0	0	1	79	153	33.7477	0	0	0	1	0	0	0	1	0	0	0	0	3575	3575000	ALPHA
1	68	1	5.83333	6	0	NA	1	NA	1	0	1	1	1	0	0	0	NA	NA	0	NA	1	0	0	0	0	0	1	0	0	0	1	107	175	34.9388	0	0	0	1	1	NA	1	0	0	0	0	0	5861	5861000	19A/19B
0	61	1	2.83333	NA	0	NA	1	NA	1	1	1	1	1	1	0	0	NA	NA	0	0	1	0	0	0	0	1	0	0	0	0	1	68	NA	NA	NA	NA	NA	NA	0	0	0	1	0	0	0	0	14100	14100000	19A/19B
1	18	1	3.83333	4	0	0	1	0	1	1	0	0	1	1	0	1	NA	NA	0	0	1	0	0	0	0	1	0	0	0	0	1	65	179	20.2865	0	1	0	0	0	0	0	0	1	0	0	0	39710	39710000	EPSILON
1	25	1	4.83333	NA	1	1	1	0	1	0	1	1	1	1	0	0	NA	NA	0	0	1	0	0	1	0	1	0	0	0	0	1	73	165	26.8136	0	0	1	0	1	NA	0	0	1	4396	4396000	7693000	66970	66970000	19A/19B
1	33	1	NA	NA	0	0	0	0	1	0	1	0	0	0	0	0	NA	NA	1	0	1	0	0	1	1	1	0	0	0	1	0	78	169	27.31	0	0	1	0	0	0	0	0	1	0	0	0	0	0	NOT TESTED
0	34	1	NA	NA	1	0	0	0	1	0	0	0	0	0	0	1	NA	NA	0	0	1	0	0	0	0	1	0	0	0	0	1	53	152	22.9398	0	1	0	0	0	0	NA	NA	NA	0	0	0	0	0	NOT TESTED
0	57	1	15.8333	15	NA	NA	NA	NA	NA	NA	NA	NA	NA	NA	NA	NA	NA	NA	NA	NA	1	0	0	NA	NA	1	0	0	0	0	1	NA	NA	NA	NA	NA	NA	NA	NA	NA	NA	NA	NA	0	0	0	0	0	NOT TESTED
1	17	1	13	13	0	1	0	0	1	0	0	0	0	0	0	0	NA	NA	1	0	1	0	0	0	0	1	0	0	0	0	1	57	177	18.194	1	0	0	0	0	1	0	1	0	0	0	0	0	0	NOT TESTED
1	NA	1	NA	NA	0	0	0	0	0	0	0	0	0	0	0	0	NA	NA	0	0	1	0	0	1	0	NA	NA	NA	NA	NA	NA	83	170	28.7197	0	0	1	0	NA	1	0	1	0	0	0	0	0.033	33	19A/19B
1	18	1	7.83333	7	0	0	1	0	1	1	1	1	1	1	0	0	NA	NA	0	0	1	0	0	1	0	1	0	0	0	0	1	54	164	20.0773	0	1	0	0	0	0	0	0	1	0	0	0	4841	4841000	EPSILON
0	31	NA	NA	NA	NA	NA	NA	NA	NA	NA	NA	NA	NA	NA	NA	NA	NA	NA	NA	NA	1	0	0	NA	NA	1	0	0	0	0	1	56	149.86	24.9354	0	1	0	0	0	0	0	0	1	0.008	8	14	0	0	NOT DETECTED
1	18	1	6.83333	6	0	1	0	0	NA	NA	1	NA	NA	NA	NA	NA	NA	NA	0	0	1	0	0	1	0	0	0	0	1	0	1	64	162	24.3865	0	1	0	0	0	1	0	0	1	0.982	982	1719.15	0.622	622	19A/19B
1	26	1	14.8333	14	0	0	1	0	NA	NA	1	NA	1	NA	NA	NA	NA	NA	0	0	1	0	0	1	0	1	0	0	0	0	1	90	170	31.1419	0	0	0	1	0	1	0	0	1	3.661	3661	6406.75	0	0	19A/19B
0	34	1	17.8333	NA	1	1	1	0	1	1	1	1	1	1	0	0	NA	NA	0	0	1	0	0	0	0	1	0	0	0	0	1	90	168	31.8878	0	0	0	1	0	0	1	0	0	5.59	5590	9782.5	0	0	NOT DETECTED
0	13	1	13	NA	1	1	1	0	1	0	1	0	1	1	0	0	NA	NA	0	0	1	0	0	0	0	1	0	0	0	0	1	120	173	40.0949	0	0	0	1	0	0	0	0	1	6.857	6857	11999.8	0.015	15	19A/19B
1	30	0	NA	NA	0	0	0	0	0	0	0	0	0	0	0	0	0	0	0	0	1	0	0	0	0	NA	NA	NA	NA	NA	NA	82	180	25.3086	0	0	1	0	NA	NA	NA	NA	NA	0	0	0	0	0	NOT TESTED
1	18	1	2	1	0	0	1	0	1	1	1	1	1	1	0	1	0	0	0	0	1	0	0	1	0	NA	NA	NA	NA	NA	NA	74	175	24.1633	0	1	0	0	NA	NA	NA	NA	NA	0	0	0	0	0	NOT TESTED
1	29	0	NA	NA	0	0	0	0	0	0	0	0	0	0	0	0	0	0	0	0	0	0	1	1	0	1	0	0	0	0	1	85	169	29.7609	0	0	1	0	NA	NA	NA	NA	NA	0	0	0	0	0	NOT TESTED
1	31	0	NA	NA	0	0	0	0	0	0	0	0	0	0	0	0	0	0	0	0	1	0	0	1	0	1	0	0	0	0	1	65	165	23.8751	0	1	0	0	NA	NA	NA	NA	NA	0	0	0	0.4376	437.6	ALPHA
1	31	1	2	2	0	1	0	0	0	0	0	0	0	0	0	0	0	0	0	0	1	0	0	1	0	0	1	0	0	0	1	74	179	23.0954	0	1	0	0	NA	NA	NA	NA	NA	0	0	0	0.984191	984.191	19A/19B
1	52	1	NA	2	0	0	0	0	0	1	1	0	0	0	0	0	0	0	0	0	1	0	0	1	0	0	0	1	0	1	0	60	182	18.1138	1	0	0	0	NA	NA	NA	NA	NA	0	0	0	1.43674	1436.74	E484K+P681R
1	27	0	NA	NA	0	0	0	0	0	0	0	0	0	0	0	0	0	0	0	0	0	1	0	0	0	1	0	0	0	NA	NA	70	166	25.4028	0	0	1	0	NA	NA	NA	NA	NA	0	0	0	7.88907	7889.07	ALPHA
0	30	1	6	6	0	0	1	0	1	1	1	1	1	0	0	1	1	1	1	0	1	0	0	0	0	1	0	0	0	NA	NA	79	172	26.7036	0	0	1	0	NA	NA	NA	NA	NA	0.183348	183.348	229.185	53.6332	53633.2	ALPHA
1	33	1	7	7	0	1	1	0	1	0	1	0	1	0	1	1	0	0	0	0	1	0	0	1	0	NA	NA	NA	NA	NA	NA	68	169	23.8087	0	1	0	0	NA	NA	NA	NA	NA	0.427532	427.532	534.415	1.30598	1305.98	19A/19B
1	33	1	7	1	0	0	0	0	1	0	1	1	0	0	1	0	0	1	0	0	0	1	0	1	0	1	0	0	0	0	1	92	192	24.9566	0	1	0	0	NA	NA	NA	NA	NA	0.464465	464.465	580.581	1.38009	1380.09	19A/19B
1	37	0	NA	NA	0	0	0	0	0	0	0	0	0	0	0	0	0	0	0	0	0	0	1	0	0	NA	NA	NA	NA	NA	NA	82	170	28.3737	0	0	1	0	NA	NA	NA	NA	NA	0.519327	519.327	649.159	8342.43	8.34243e+06	ALPHA
0	26	0	NA	NA	0	0	0	0	0	0	0	0	0	0	0	0	0	0	0	0	1	0	0	0	0	NA	NA	NA	NA	NA	NA	79	172	26.7036	0	0	1	0	NA	NA	NA	NA	NA	0.545715	545.715	682.144	7.73917	7739.17	ALPHA
1	43	1	4	5	1	1	0	0	0	1	0	0	1	1	0	0	0	0	0	0	0	0	1	0	0	NA	NA	NA	NA	NA	NA	96	181	29.3031	0	0	1	0	NA	NA	NA	NA	NA	0.743027	743.027	928.783	20.9166	20916.6	BETA
1	38	1	0	1	0	1	0	0	0	1	0	0	1	0	0	0	0	0	0	0	0	1	0	1	0	NA	NA	NA	NA	NA	NA	103	187	29.4547	0	0	1	0	NA	NA	NA	NA	NA	0.768348	768.348	960.435	81.576	81576	ALPHA
1	43	1	NA	NA	1	0	0	0	0	0	0	1	0	0	0	0	0	0	1	0	1	0	0	0	0	NA	NA	NA	NA	NA	NA	96	176	30.9917	0	0	0	1	NA	NA	NA	NA	NA	0.817751	817.751	1022.19	1034.4	1.0344e+06	ALPHA
1	34	1	4	1	0	1	0	0	1	0	1	1	1	0	0	0	0	0	0	0	1	0	0	1	0	NA	NA	NA	NA	NA	NA	72	171	24.623	0	1	0	0	NA	NA	NA	NA	NA	1.00734	1007.34	1259.18	171.829	171829	EPSILON
1	31	1	4	NA	0	1	0	0	0	0	0	0	0	0	0	0	0	0	0	0	1	0	0	0	0	NA	NA	NA	NA	NA	NA	72	170	24.9135	0	1	0	0	NA	NA	NA	NA	NA	1.01229	1012.29	1265.36	0	0	19A/19B
1	36	1	3	3	0	0	1	0	1	0	1	1	1	0	0	0	0	0	0	0	0	0	1	0	0	NA	NA	NA	NA	NA	NA	102	185	29.8028	0	0	1	0	NA	NA	NA	NA	NA	1.59293	1592.93	1991.17	18.3918	18391.8	ALPHA
1	19	1	4	4	0	1	1	0	0	0	0	1	1	0	0	1	1	0	0	0	0	0	1	1	0	0	0	1	0	0	1	60	180	18.5185	0	1	0	0	NA	NA	NA	NA	NA	10.3287	10328.7	12910.8	9.43877	9438.77	ALPHA
1	24	1	6	6	0	1	1	0	1	1	1	1	0	1	0	0	1	1	0	0	1	0	0	1	1	NA	NA	NA	NA	NA	NA	81	175	26.449	0	0	1	0	NA	NA	NA	NA	NA	11.4237	11423.7	14279.6	144.548	144548	ALPHA
1	52	1	2	1	0	0	0	0	0	1	0	NA	0	0	0	0	0	0	0	0	1	0	0	0	0	1	0	0	0	1	0	73.5	177	23.4607	0	1	0	0	NA	NA	NA	NA	NA	0	0	0	2.17819	2178.19	19A/19B
1	36	1	6	6	0	1	1	0	1	1	1	0	1	1	1	0	0	0	0	0	1	0	0	1	0	1	0	0	0	NA	NA	64	189	17.9166	1	0	0	0	NA	NA	NA	NA	NA	0	0	0	93.0145	93014.5	ALPHA
0	35	1	1	2	0	0	0	0	0	1	0	1	1	0	0	1	0	0	0	0	1	0	0	0	0	1	0	0	0	NA	NA	55	122	36.9524	0	0	0	1	NA	NA	NA	NA	NA	0.238477	238.477	298.097	89.3344	89334.4	ALPHA
1	35	1	6	6	1	1	0	0	0	1	0	0	0	0	0	0	0	0	0	0	1	0	0	1	0	NA	NA	NA	NA	NA	NA	91	170	31.4879	0	0	0	1	NA	NA	NA	NA	NA	0.238858	238.858	298.572	0	0	NOT DETECTED
1	32	1	9	4	1	0	0	0	1	1	0	1	1	1	0	1	0	1	0	0	0	0	1	1	0	NA	NA	NA	NA	NA	NA	95	185	27.7575	0	0	1	0	NA	NA	NA	NA	NA	0.530184	530.184	662.73	2.62278	2622.78	ALPHA
1	19	1	4	3	0	0	1	0	0	1	0	0	1	0	0	1	0	0	0	0	0	0	1	0	0	1	0	0	0	0	1	90	163	33.8741	0	0	0	1	NA	NA	NA	NA	NA	1.40934	1409.34	1761.68	3.5918	3591.8	A.23.1
1	47	1	2	2	0	0	0	0	1	1	0	1	1	1	1	1	1	0	0	0	0	1	0	0	0	1	0	0	0	NA	NA	94	178	29.668	0	0	1	0	NA	NA	NA	NA	NA	9.30682	9306.82	11633.5	6.31121	6311.21	19A/19B
1	32	1	3	3	0	1	0	0	1	0	0	0	0	0	0	0	0	0	0	0	0	0	1	0	0	1	0	0	0	0	1	87	180	26.8519	0	0	1	0	NA	NA	NA	NA	NA	0	0	0	0	0	NOT TESTED
1	34	1	3	4	1	1	1	0	1	0	0	0	0	0	0	1	0	0	0	0	1	0	0	0	0	NA	NA	NA	NA	NA	NA	67	160	26.1719	0	0	1	0	NA	NA	NA	NA	NA	0	0	0	1.73404	1734.04	ALPHA
1	33	1	3	1	1	0	1	0	1	1	1	0	0	0	0	0	0	0	0	0	1	0	0	0	0	1	0	0	0	0	1	113	175	36.898	0	0	0	1	NA	NA	NA	NA	NA	0.784319	784.319	980.399	162.966	162966	ALPHA
1	36	1	11	7	1	0	1	0	1	0	0	1	1	0	0	0	0	0	0	0	1	0	0	0	0	NA	NA	NA	NA	NA	NA	110	170	38.0623	0	0	0	1	NA	NA	NA	NA	NA	0.887833	887.833	1109.79	2.86643	2866.43	ALPHA
0	35	0	NA	NA	0	0	0	0	0	0	0	0	0	0	0	0	0	0	0	0	0	0	1	0	1	NA	NA	NA	NA	NA	NA	82	157	33.2671	0	0	0	1	NA	NA	NA	NA	NA	461.479	461479	576849	0	0	NOT DETECTED
1	33	1	4	3	0	1	1	0	1	1	1	1	1	0	0	0	0	0	0	0	0	0	1	0	1	1	0	0	0	0	1	72	165	26.4463	0	0	1	0	NA	NA	NA	NA	NA	0	0	0	4.30211	4302.11	EPSILON
1	46	1	2	4	0	1	0	0	1	1	1	0	0	0	0	0	0	0	0	1	1	0	0	0	0	0	0	1	0	NA	NA	105	168	37.2024	0	0	0	1	NA	NA	NA	NA	NA	2.36594	2365.94	2957.42	0	0	19A/19B
1	31	1	8	5	1	0	1	0	0	1	1	1	0	1	0	0	1	0	0	0	1	0	0	0	0	NA	NA	NA	NA	NA	NA	82	165	30.1194	0	0	0	1	NA	NA	NA	NA	NA	2.50097	2500.97	3126.21	104.049	104049	ALPHA
1	47	0	NA	NA	0	0	0	0	0	0	0	0	0	0	0	0	0	0	0	0	0	0	1	0	0	NA	NA	NA	NA	NA	NA	86	172	29.0698	0	0	1	0	NA	NA	NA	NA	NA	0	0	0	0	0	NOT TESTED
1	68	1	4	2	0	0	0	0	0	1	1	0	1	0	0	0	0	0	0	0	1	0	0	0	0	0	0	0	1	0	1	76	175	24.8163	0	1	0	0	NA	NA	NA	NA	NA	0	0	0	0	0	NOT TESTED
1	28	0	NA	NA	0	0	0	0	0	0	0	0	0	0	0	0	0	0	0	0	0	0	1	1	1	NA	NA	NA	NA	NA	NA	67	165	24.6097	0	1	0	0	NA	NA	NA	NA	NA	0	0	0	0.641432	641.432	19A/19B
1	31	1	5	1	0	0	1	0	0	1	1	0	0	0	0	0	0	0	0	0	0	0	1	1	0	0	0	1	0	0	1	78	178	24.6181	0	1	0	0	NA	NA	NA	NA	NA	0	0	0	1.65753	1657.53	ALPHA
1	28	1	9	2	1	0	1	0	1	1	0	0	0	1	0	0	0	0	0	0	1	0	0	0	0	0	1	0	0	0	1	81	171	27.7008	0	0	1	0	NA	NA	NA	NA	NA	2.31253	2312.53	2890.66	0	0	ALPHA
1	24	1	8	4	0	1	1	0	0	1	1	0	0	0	0	0	0	0	0	0	1	0	0	1	0	NA	NA	NA	NA	NA	NA	NA	NA	NA	NA	NA	NA	NA	NA	NA	NA	NA	NA	0	0	0	0	0	NOT TESTED
1	33	0	NA	NA	0	0	0	0	0	0	0	0	0	0	0	0	0	0	0	0	1	0	0	1	0	1	0	0	0	NA	NA	100	182	30.1896	0	0	0	1	NA	NA	NA	NA	NA	0	0	0	0.475003	475.003	EPSILON
1	38	1	6	5	1	0	0	0	0	1	1	1	0	0	0	0	0	0	0	0	1	0	0	0	0	0	0	1	0	NA	NA	105	176	33.8972	0	0	0	1	NA	NA	NA	NA	NA	0	0	0	494.053	494053	ZETA/ETA
1	26	1	8	4	0	1	1	0	1	1	1	1	1	1	0	1	0	0	0	0	1	0	0	0	0	NA	NA	NA	NA	NA	NA	78	178	24.6181	0	1	0	0	NA	NA	NA	NA	NA	0.0792717	79.2717	99.0896	0	0	BETA
1	27	1	6	1	0	0	0	0	1	0	1	0	0	0	0	0	0	0	0	0	1	0	0	1	0	0	0	0	1	NA	NA	61	174	20.148	0	1	0	0	NA	NA	NA	NA	NA	0	0	0	0	0	NOT TESTED
1	24	1	7	7	0	1	0	0	1	1	1	0	0	1	0	0	0	1	0	0	1	0	0	0	0	NA	NA	NA	NA	NA	NA	85	178	26.8274	0	0	1	0	NA	NA	NA	NA	NA	0	0	0	0	0	NOT TESTED
1	38	1	3	4	0	0	0	0	1	1	0	1	1	1	0	1	0	0	0	0	0	1	0	0	0	1	0	0	0	0	1	80	168	28.3447	0	0	1	0	NA	NA	NA	NA	NA	0	0	0	0	0	NOT TESTED
1	24	0	NA	NA	0	0	0	0	0	0	0	0	0	0	0	0	0	0	0	0	1	0	0	1	0	NA	NA	NA	NA	NA	NA	60	165	22.0386	0	1	0	0	NA	NA	NA	NA	NA	0	0	0	0	0	NOT TESTED
1	41	1	7	1	0	1	1	0	0	0	0	0	0	0	0	0	0	0	0	0	1	0	0	0	0	NA	NA	NA	NA	NA	NA	79	166	28.6689	0	0	1	0	NA	NA	NA	NA	NA	0	0	0	0.203794	203.794	NOT DETECTED
1	26	0	NA	NA	0	0	0	0	0	0	0	0	0	0	0	0	0	0	0	0	1	0	0	0	0	0	0	1	0	0	1	66	172	22.3094	0	1	0	0	NA	NA	NA	NA	NA	0	0	0	0.292563	292.563	NOT DETECTED
1	29	1	7	4	0	1	1	0	1	1	1	0	0	1	0	0	0	0	0	0	0	0	1	1	1	0	1	0	0	1	0	106	182	32.001	0	0	0	1	NA	NA	NA	NA	NA	0	0	0	0.35266	352.66	NOT DETECTED
1	33	1	7	6	0	1	0	0	0	0	0	1	1	0	0	1	0	1	0	0	0	0	1	0	0	NA	NA	NA	NA	NA	NA	65	166	23.5883	0	1	0	0	NA	NA	NA	NA	NA	0	0	0	1.16384	1163.84	19A/19B
1	47	1	5	1	0	1	1	0	1	1	1	0	1	1	0	0	0	1	0	0	0	0	1	0	0	NA	NA	NA	NA	NA	NA	80	175	26.1224	0	0	1	0	NA	NA	NA	NA	NA	0	0	0	1.31853	1318.53	BETA
1	27	1	5	1	0	0	1	0	0	0	0	0	0	0	0	0	0	0	0	0	1	0	0	1	0	0	0	1	0	0	1	84	169	29.4107	0	0	1	0	NA	NA	NA	NA	NA	0	0	0	1.3797	1379.7	ALPHA
1	26	1	4	2	0	1	0	0	0	0	0	1	1	1	1	0	0	0	0	0	0	0	1	1	0	0	1	0	0	0	1	85	187	24.3072	0	1	0	0	NA	NA	NA	NA	NA	0	0	0	9.33294	9332.94	NOT DETECTED
1	28	1	NA	4	0	0	0	0	1	1	0	1	1	1	0	0	0	0	0	0	1	0	0	0	0	NA	NA	NA	NA	NA	NA	85	180	26.2346	0	0	1	0	NA	NA	NA	NA	NA	0	0	0	0	0	NOT TESTED
1	27	0	NA	NA	0	0	0	0	0	0	0	0	0	0	0	0	0	0	0	0	0	0	1	0	0	1	0	0	0	0	1	61	158	24.4352	0	1	0	0	NA	NA	NA	NA	NA	0	0	0	0	0	NOT TESTED
1	29	1	6	2	0	0	0	0	1	0	1	0	0	0	0	1	0	0	0	0	0	0	1	0	0	NA	NA	NA	NA	NA	NA	71	171	24.281	0	1	0	0	NA	NA	NA	NA	NA	0	0	0	0	0	NOT TESTED
1	36	0	NA	NA	0	0	0	0	0	0	0	0	0	0	0	0	0	0	0	0	0	0	1	0	0	0	1	0	0	NA	NA	69	170	23.8754	0	1	0	0	NA	NA	NA	NA	NA	0	0	0	0.0793524	79.3524	NOT DETECTED
1	39	1	8	2	0	1	1	0	1	1	1	1	1	1	0	1	0	0	0	0	1	0	0	0	0	NA	NA	NA	NA	NA	NA	66	150	29.3333	0	0	1	0	NA	NA	NA	NA	NA	0	0	0	0.1248	124.8	BETA
1	27	1	5	5	0	1	0	0	1	0	0	1	0	0	0	0	0	0	0	0	1	0	0	0	0	1	0	0	0	NA	NA	83	179	25.9043	0	0	1	0	NA	NA	NA	NA	NA	0	0	0	0.241309	241.309	19A/19B
1	27	1	6	9	0	1	0	0	0	0	0	0	0	0	0	0	0	0	0	0	1	0	0	1	0	1	0	0	0	1	0	62	169	21.7079	0	1	0	0	NA	NA	NA	NA	NA	0	0	0	0.494128	494.128	NOT DETECTED
1	29	0	NA	NA	0	0	0	0	0	0	0	0	0	0	0	0	0	0	0	0	0	0	1	0	0	0	1	0	0	NA	NA	78	175	25.4694	0	0	1	0	NA	NA	NA	NA	NA	0	0	0	0.562071	562.071	NOT DETECTED
1	25	1	5	3	0	0	1	0	0	0	1	1	1	0	0	0	0	0	0	0	0	0	1	0	0	0	0	1	0	NA	NA	70	160	27.3437	0	0	1	0	NA	NA	NA	NA	NA	0	0	0	0.757895	757.895	ALPHA
1	52	1	5	2	0	0	1	0	0	0	1	0	0	0	0	0	0	1	0	0	0	0	1	1	1	NA	NA	NA	NA	NA	NA	74	165	27.1809	0	0	1	0	NA	NA	NA	NA	NA	0	0	0	0.953482	953.482	19A/19B
1	28	1	3	3	1	1	0	0	1	1	1	1	0	1	1	1	0	0	0	0	1	0	0	0	0	NA	NA	NA	NA	NA	NA	75	163	28.2284	0	0	1	0	NA	NA	NA	NA	NA	0	0	0	8.70445	8704.45	ZETA/ETA
1	43	1	8	2	0	1	0	0	0	0	0	0	0	0	0	0	0	0	0	0	1	0	0	0	0	0	0	0	1	0	1	75	170	25.9516	0	0	1	0	NA	NA	NA	NA	NA	0	0	0	10.3319	10331.9	ZETA/ETA
1	40	1	6	1	0	1	0	0	0	1	0	1	0	1	0	1	0	0	0	0	0	0	1	1	0	0	0	1	0	0	1	105	186	30.3503	0	0	0	1	NA	NA	NA	NA	NA	0.00568924	5.68924	7.11155	38.8124	38812.4	ALPHA
1	58	1	4	2	0	1	0	0	1	0	1	0	0	0	1	0	0	0	0	0	0	0	1	0	0	NA	NA	NA	NA	NA	NA	91	169	31.8616	0	0	0	1	NA	NA	NA	NA	NA	0.0630642	63.0642	78.8303	0	0	NOT DETECTED
1	30	1	6	3	0	0	0	0	0	1	0	0	0	1	0	1	0	0	0	0	1	0	0	0	0	1	0	0	0	0	1	61.5	177	19.6304	0	1	0	0	NA	NA	NA	NA	NA	0.102786	102.786	128.482	0	0	19A/19B
1	29	1	9	4	0	1	0	0	0	1	0	0	0	1	0	0	0	0	0	0	0	0	1	1	0	NA	NA	NA	NA	NA	NA	65	165	23.8751	0	1	0	0	NA	NA	NA	NA	NA	0	0	0	0	0	NOT TESTED
1	36	1	6	1	0	0	0	0	0	0	0	0	0	0	0	0	0	1	0	0	1	0	0	1	0	1	0	0	0	NA	NA	120	160	46.875	0	0	0	1	NA	NA	NA	NA	NA	0	0	0	0.169407	169.407	NOT DETECTED
1	19	1	6	2	0	0	1	0	1	0	1	1	0	0	0	0	0	0	0	0	1	0	0	0	0	NA	NA	NA	NA	NA	NA	74	169	25.9095	0	0	1	0	NA	NA	NA	NA	NA	0	0	0	1.39035	1390.35	ALPHA
1	29	1	7	2	0	0	1	0	0	1	0	0	0	0	0	0	0	1	0	0	1	0	0	0	0	NA	NA	NA	NA	NA	NA	100	179	31.21	0	0	0	1	NA	NA	NA	NA	NA	0	0	0	8.71255	8712.55	ALPHA
1	33	1	5	NA	0	1	0	0	0	0	1	0	0	0	0	0	0	0	0	0	0	0	1	1	0	NA	NA	NA	NA	NA	NA	75	182	22.6422	0	1	0	0	NA	NA	NA	NA	NA	0.0292236	29.2236	36.5295	51.0135	51013.5	BETA
1	52	1	5	1	0	0	0	0	0	0	0	1	0	0	0	0	0	1	0	0	1	0	0	1	0	NA	NA	NA	NA	NA	NA	63	162	24.0055	0	1	0	0	NA	NA	NA	NA	NA	0	0	0	0	0	NOT TESTED
1	40	1	NA	NA	0	0	0	0	0	0	0	0	0	0	0	0	0	0	0	0	1	0	0	1	0	NA	NA	NA	NA	NA	NA	93	181	28.3874	0	0	1	0	NA	NA	NA	NA	NA	0	0	0	0	0	NOT TESTED
1	22	0	NA	NA	0	0	0	0	0	0	0	0	0	0	0	0	0	0	0	0	1	0	0	0	0	NA	NA	NA	NA	NA	NA	50	162	19.052	0	1	0	0	NA	NA	NA	NA	NA	0	0	0	0.0722783	72.2783	NOT DETECTED
1	45	1	NA	NA	0	0	0	0	0	0	0	0	0	0	0	0	0	0	0	0	1	0	0	0	0	0	1	0	0	NA	NA	64	170	22.1453	0	1	0	0	NA	NA	NA	NA	NA	0	0	0	0.53988	539.88	19A/19B
1	24	0	NA	NA	0	0	0	0	0	0	0	0	0	0	0	0	0	0	0	0	1	0	0	0	0	NA	NA	NA	NA	NA	NA	78	165	28.6501	0	0	1	0	NA	NA	NA	NA	NA	0	0	0	0.902246	902.246	ALPHA
1	41	1	4	2	0	0	0	0	0	0	0	1	0	0	0	0	0	0	0	0	0	0	1	0	0	0	0	0	1	NA	NA	64	169	22.4082	0	1	0	0	NA	NA	NA	NA	NA	0	0	0	1.25528	1255.28	BETA
1	26	1	6	1	0	0	0	0	1	1	1	0	0	1	0	0	0	0	0	0	1	0	0	1	0	NA	NA	NA	NA	NA	NA	65	180	20.0617	0	1	0	0	NA	NA	NA	NA	NA	0	0	0	2.12202	2122.02	BETA
1	38	1	6	3	0	1	1	0	0	1	1	1	0	1	0	0	0	0	0	0	0	0	1	1	0	NA	NA	NA	NA	NA	NA	66	174	21.7994	0	1	0	0	NA	NA	NA	NA	NA	0	0	0	2.5351	2535.1	BETA
1	44	1	4	3	0	0	1	0	1	1	1	1	0	1	0	0	0	0	0	0	0	1	0	0	0	0	0	1	0	0	1	90	162	34.2936	0	0	0	1	NA	NA	NA	NA	NA	0	0	0	27.1301	27130.1	ALPHA
1	56	1	NA	NA	0	0	0	0	0	0	0	0	0	0	0	0	0	0	0	0	1	0	0	0	0	1	0	0	0	0	1	90	172	30.4218	0	0	0	1	NA	NA	NA	NA	NA	0.00162861	1.62861	2.03576	308.336	308336	BETA
1	24	1	NA	NA	0	0	0	0	0	0	0	0	0	0	0	0	0	0	0	0	1	0	0	1	0	NA	NA	NA	NA	NA	NA	94	182	28.3782	0	0	1	0	NA	NA	NA	NA	NA	0.00776293	7.76293	9.70366	0.99816	998.16	NOT DETECTED
1	52	1	5	3	1	1	1	0	1	1	1	1	1	0	1	NA	0	0	0	0	0	0	1	1	0	1	0	0	0	NA	NA	93	162	35.4367	0	0	0	1	NA	NA	NA	NA	NA	0.0386487	38.6487	48.3109	0.401814	401.814	NOT DETECTED
1	35	0	NA	NA	0	0	0	0	0	0	0	0	0	0	0	0	0	0	0	0	1	0	0	1	0	1	0	0	0	NA	NA	85	160	33.2031	0	0	0	1	NA	NA	NA	NA	NA	4.6407	4640.7	5800.87	7.37315	7373.15	ALPHA
1	25	0	NA	NA	0	0	0	0	0	0	0	0	0	0	0	0	0	0	0	0	1	0	0	0	0	NA	NA	NA	NA	NA	NA	74	173	24.7252	0	1	0	0	NA	NA	NA	NA	NA	0	0	0	0	0	NOT TESTED
1	26	1	4	4	0	1	0	0	1	1	0	0	0	1	0	1	0	1	0	0	1	0	0	1	0	NA	NA	NA	NA	NA	NA	64	171	21.8871	0	1	0	0	NA	NA	NA	NA	NA	0	0	0	0.125583	125.583	NOT DETECTED
1	28	1	NA	NA	0	0	0	0	0	0	0	0	0	0	0	0	0	0	0	0	1	0	0	0	0	1	0	0	0	0	1	87	181	26.556	0	0	1	0	NA	NA	NA	NA	NA	0	0	0	0.1441	144.1	NOT DETECTED
1	47	1	4	4	1	1	1	0	1	1	1	0	0	1	0	1	0	1	0	0	1	0	0	0	0	NA	NA	NA	NA	NA	NA	108	162	41.1523	0	0	0	1	NA	NA	NA	NA	NA	0	0	0	0.214343	214.343	BETA
1	19	1	0	1	1	1	1	0	0	0	0	0	0	0	0	0	0	0	0	0	1	0	0	0	0	0	0	1	0	NA	NA	84	184	24.811	0	1	0	0	NA	NA	NA	NA	NA	0	0	0	3.23934	3239.34	BETA
1	28	1	NA	NA	0	0	0	0	0	0	0	0	0	0	0	0	0	0	0	0	1	0	0	0	0	NA	NA	NA	NA	NA	NA	130	187	37.1758	0	0	0	1	NA	NA	NA	NA	NA	0.0139035	13.9035	17.3794	136.491	136491	ZETA/ETA
1	43	1	NA	NA	0	0	0	0	0	0	0	0	0	0	0	0	0	0	0	0	1	0	0	1	0	1	0	0	0	0	1	83	171	28.3848	0	0	1	0	NA	NA	NA	NA	NA	0.0619052	61.9052	77.3815	0	0	ALPHA
1	25	1	NA	NA	0	0	0	0	0	0	0	0	0	0	0	0	0	0	0	0	1	0	0	0	0	NA	NA	NA	NA	NA	NA	65	173	21.7181	0	1	0	0	NA	NA	NA	NA	NA	0	0	0	0	0	NOT TESTED
1	19	1	6	2	0	0	0	0	0	1	1	0	1	0	0	0	0	0	0	0	0	1	0	0	0	NA	NA	NA	NA	NA	NA	65	172	21.9713	0	1	0	0	NA	NA	NA	NA	NA	0	0	0	0	0	NOT TESTED
1	32	0	NA	NA	0	0	0	0	0	0	0	0	0	0	0	0	0	0	0	0	1	0	0	0	0	0	0	1	0	NA	NA	82	178	25.8806	0	0	1	0	NA	NA	NA	NA	NA	0	0	0	0.181849	181.849	19A/19B
1	27	1	10	3	0	0	0	0	0	1	0	0	0	1	0	1	0	0	0	0	1	0	0	1	0	NA	NA	NA	NA	NA	NA	90	183	26.8745	0	0	1	0	NA	NA	NA	NA	NA	0	0	0	0.894239	894.239	ALPHA
1	34	0	NA	NA	0	0	0	0	0	0	0	0	0	0	0	0	0	0	0	0	0	0	1	0	0	1	0	0	0	0	1	100	186	28.9051	0	0	1	0	NA	NA	NA	NA	NA	0	0	0	2.87467	2874.67	ALPHA
1	33	1	5	3	0	1	1	0	1	1	1	0	0	0	0	0	0	0	0	0	1	0	0	0	0	0	1	0	0	NA	NA	92	188	26.0299	0	0	1	0	NA	NA	NA	NA	NA	0	0	0	153.616	153616	ALPHA
1	24	1	5	3	1	1	1	0	0	1	1	0	1	1	0	0	0	0	0	0	1	0	0	0	0	0	0	1	0	0	1	84	173	28.0664	0	0	1	0	NA	NA	NA	NA	NA	0	0	0	181.707	181707	ALPHA
1	24	1	NA	NA	0	0	0	0	0	0	0	0	0	0	0	0	0	0	0	0	0	0	1	1	0	1	0	0	0	0	1	110	175	35.9184	0	0	0	1	NA	NA	NA	NA	NA	0	0	0	35623.3	3.56233e+07	ALPHA
1	22	1	3	3	1	0	0	0	1	0	1	0	0	0	0	0	0	0	0	0	1	0	0	1	0	1	0	0	0	NA	NA	84	182	25.3593	0	0	1	0	NA	NA	NA	NA	NA	1.71522	1715.22	2144.03	0	0	ALPHA
1	53	1	1	3	0	0	0	0	1	0	1	0	0	1	0	1	0	0	0	0	0	0	1	0	0	1	0	0	0	0	1	75	163	28.2284	0	0	1	0	NA	NA	NA	NA	NA	5.36259	5362.59	6703.23	409.253	409253	ALPHA
1	45	1	NA	NA	0	0	0	0	0	0	0	0	0	0	0	0	0	0	0	0	0	0	1	1	0	NA	NA	NA	NA	NA	NA	91	178	28.7211	0	0	1	0	NA	NA	NA	NA	NA	0	0	0	0	0	NOT TESTED
1	25	1	5	6	0	1	0	0	0	1	1	0	0	1	0	0	0	0	0	0	1	0	0	0	0	0	1	0	0	NA	NA	85	181	25.9455	0	0	1	0	NA	NA	NA	NA	NA	0	0	0	0	0	NOT TESTED
1	36	1	7	5	0	1	1	0	1	0	1	0	0	1	0	0	0	0	0	0	0	0	1	0	1	1	0	0	0	NA	NA	77	167	27.6095	0	0	1	0	NA	NA	NA	NA	NA	0	0	0	1.13372	1133.72	BETA
1	46	1	3	4	0	1	1	0	1	1	1	0	0	1	0	1	0	0	0	0	0	0	1	0	0	0	1	0	0	0	1	64	170	22.1453	0	1	0	0	NA	NA	NA	NA	NA	0	0	0	2.79681	2796.81	ALPHA
1	44	0	NA	NA	0	0	0	0	0	0	0	0	0	0	0	0	0	0	0	0	0	0	1	0	0	NA	NA	NA	NA	NA	NA	69	150	30.6667	0	0	0	1	NA	NA	NA	NA	NA	0.00970066	9.70066	12.1258	0	0	NOT DETECTED
1	21	1	3	1	0	0	0	0	0	1	1	0	0	1	0	0	0	0	0	0	0	0	1	1	1	NA	NA	NA	NA	NA	NA	55	176	17.7557	1	0	0	0	NA	NA	NA	NA	NA	34.1245	34124.5	42655.6	0	0	ALPHA
1	45	1	6	6	0	1	0	0	0	0	1	0	0	0	0	0	0	0	0	0	0	0	1	0	0	0	1	0	0	0	1	60	160	23.4375	0	1	0	0	NA	NA	NA	NA	NA	0	0	0	0	0	NOT TESTED
[truncated: 9 more columns]
